# Supplementary material for: Phenotypic and Transcriptional Changes of Pulmonary Immune Responses in Dogs Following Canine Distemper Virus Infection
Source: Int J Mol Sci. 2022 Sep 2;23(17):10019. doi: 10.3390/ijms231710019 (PMC9456005; doi:10.3390/ijms231710019)
Supplement: Supplementary file 1 [file ijms-23-10019-s001.zip]

Archive with 3 entries (3 files):
- Supplementary_Tables_S3_S4_Chludzinski_et_al_25.08.22.pdf
- Supplementary_Table_S1_Chludzinski et al_10.08.2022.xlsx
- Supplementary_Table_S2_Chludzinski et al_10.08.2022.xlsx
